# Supplementary material for: ERASE-ing Patient Mistreatment of Trainees: Faculty Workshop
Source: MedEdPORTAL. 2019 Dec 27;15:10865. doi: 10.15766/mep_2374-8265.10865 (PMC7012314; doi:10.15766/mep_2374-8265.10865)
Supplement: Supplementary file 1 — A. Facilitator Guide.docx B. PowerPoint Presentation.pptx C. Case Examples.docx D. ERASE Model Handout.docx E. Available Resources and Reporting Mechanisms Handout.docx F. Pre- and Postsession Surveys.docx [file mep-15-10865-s001.zip]

Archive with 7 entries (7 files):
- _Educational_Summary_Report_10865.pdf
- A. Facilitator Guide.docx
- B. PowerPoint Presentation.pptx
- C. Case Examples.docx
- D. ERASE Model Handout.docx
- E. Available Resources and Reporting Mechanisms Handout.docx
- F. Pre- and Postsession Surveys.docx
